# Supplementary material for: Alternate and Emerging Anticoagulation Strategies for Extracorporeal Membrane Oxygenation: A Scoping Review
Source: J Clin Med. 2026 Mar 18;15(6):2337. doi: 10.3390/jcm15062337 (PMC13027120; doi:10.3390/jcm15062337)
Supplement: Supplementary file 1 [file jcm-15-02337-s001.zip]

Archive with 1 entries (1 files):
- jcm-4046763-supplementary.pdf
